# Supplementary material for: Rice Straw-Derived Biochar Mitigates Microcystin-LR-Induced Hepatic Histopathological Injury and Oxidative Damage in Male Zebrafish via the Nrf2 Signaling Pathway
Source: Toxins (Basel). 2024 Dec 18;16(12):549. doi: 10.3390/toxins16120549 (PMC11679041; doi:10.3390/toxins16120549)
Supplement: Supplementary file 1 [file toxins-16-00549-s001.zip]

Archive with 1 entries (1 files):
- toxins-3349525-supplementary.pdf
